# Supplementary material for: Genotype imputation for soybean nested association mapping population to improve precision of QTL detection
Source: Theor Appl Genet. 2022 Mar 11;135(5):1797–810. doi: 10.1007/s00122-022-04070-7 (PMC9110473; doi:10.1007/s00122-022-04070-7)
Supplement: Supplementary file 3 — Supplementary file3 (XLSX 16 KB) [file 122_2022_4070_MOESM3_ESM.xlsx]

## Sheet: Sheet1
Table S2 QTL identified for seed protein content in nested-association mapping (NAM) population using original and imputed dataset. The QTL detected from the two datasets with overlapping intervals based on flanking markers or within a distance of ≤ 3 cM were put on the same row
	Original dataset					imputed dataset
Chr	Pos	LeftMarker	RightMarker	LOD	PVE(%)	Pos	LeftMarker	RightMarker	LOD	PVE(%)	Overlapping QTL
2	26.3404	Chr02_5525567_A_G	Chr02_5555227_A_G	35.7324	5.7459	26	Chr02_5489507_C_A	Chr02_5503066_C_T	38.6108	7.42
2	30.3404	Chr02_6153009_T_C	Chr02_6225009_G_A	37.8132	6.144	29	Chr02_6011681_A_G	Chr02_6044156_T_C	39.2576	7.53
2						36	Chr02_7347874_T_C	Chr02_7354703_T_G	46.9077	8.1699	Kabelka et al. 2004
2	39.3404	Chr02_8487945_G_T	Chr02_9699335_C_A	49.4883	7.568	39	Chr02_8553303_A_G	Chr02_8604219_C_T	45.7632	7.7101
2	43.3404	Chr02_9699335_C_A	Chr02_10181444_C_A	48.8706	7.7763						Mao et al. 2013a
2	55.3404	Chr02_12578285_C_T	Chr02_13463272_T_C	42.5464	7.5255	57	Chr02_13523639_T_G	Chr02_13674975_G_A	35.5479	6.7291
2						71	Chr02_15409959_C_A	Chr02_15417200_T_G	19.1907	3.9592	Chen et al. 2007
2	88.3404	Chr02_31092398_A_C	Chr02_40634038_C_A	26.1033	3.8769	89	Chr02_40063716_G_A	Chr02_40339928_A_C	24.4082	5.4579	Qi et al. 2014a
2						97	Chr02_41873746_T_C	Chr02_41945217_A_G	24.1125	5.2802
2	107.34	Chr02_43108596_A_G	Chr02_44265572_C_T	27.0913	4.5523	103	Chr02_43197684_T_G	Chr02_43556059_G_A	24.5994	5.5614	Mao et al. 2013a
2	116.34	Chr02_45613940_T_G	Chr02_45631163_A_G	27.135	5.4754	116	Chr02_45519217_T_C	Chr02_45524177_A_G	32.1487	6.7192
2						126	Chr02_46980935_T_G	Chr02_47068890_T_C	23.312	5.428	Wang et al. 2014A
2						128	Chr02_47292735_T_C	Chr02_47303895_C_T	23.364	5.0859
3	24	Chr03_3935973_G_T	Chr03_4260809_A_G	20.187	3.9952
3	31	Chr03_6533975_C_T	Chr03_6625426_C_A	21.1252	3.8901						Mao et al. 2013a
3	42	Chr03_31912038_G_T	Chr03_33553037_C_T	18.5286	3.5793
4	56.3176	Chr04_12302784_C_T	Chr04_19457773_T_G	18.9421	7.0971
6	99.4826	Chr06_16001372_T_C	Chr06_16441798_T_G	18.0793	5.2795
6	119.483	Chr06_18319755_C_T	Chr06_46826532_G_T	31.9521	5.3379	122	Chr06_46599384_A_G	Chr06_46826532_G_T	29.9424	7.5261
6						133	Chr06_48468113_G_T	Chr06_48549090_G_A	27.3245	7.3806	Csanadi et al. 2001
6						140	Chr06_49095873_A_C	Chr06_49162241_C_T	27.5049	7.5878
6						156	Chr06_50717456_G_T	Chr06_50738369_C_A	27.7861	7.4402
7	42.0103	Chr07_6028247_A_C	Chr07_7871780_T_C	22.2483	3.5045	45.0103	Chr07_7881251_G_A	Chr07_8163126_T_C	18.8086	6.5077	Pathan et al. 2013a
8	62.4727	Chr08_5130358_A_C	Chr08_10524776_T_C	21.7502	3.1342	62.685	Chr08_10466567_C_A	Chr08_10482820_C_T	19.7734	4.4731	Eskandari et al. 2013b
8	70.4727	Chr08_11826062_C_T	Chr08_11835838_C_T	21.0813	4.3093
8	73.4727	Chr08_12523308_T_C	Chr08_12547934_T_G	21.5518	4.2762	73.685	Chr08_12568395_A_G	Chr08_12577706_C_A	21.4895	4.553
8	84.4727	Chr08_14148476_A_C	Chr08_15086189_C_T	24.1335	4.3985	80.685	Chr08_13964121_T_G	Chr08_14148476_A_C	20.2146	4.5346
8	90.4727	Chr08_15606130_G_A	Chr08_15716820_A_G	23.7642	4.9292	87.685	Chr08_15173338_T_G	Chr08_15314513_T_C	19.2834	4.6201
9	13	Chr09_1823647_A_C	Chr09_5073126_T_C	21.7495	6.1428	13	Chr09_1823647_A_C	Chr09_1919628_C_T	19.2766	5.5148	Hyten et al. 2004A
9						44	Chr09_5159304_C_T	Chr09_5171096_A_G	18.7268	5.2807
9						47	Chr09_5713287_A_G	Chr09_5812459_A_G	18.6421	5.3538
9	59	Chr09_20552627_A_G	Chr09_21723608_T_G	87.4292	23.9412	59	Chr09_21444127_C_T	Chr09_21494387_T_G	29.9763	9.8564	Teng et al., 2017
9	70	Chr09_37519755_A_G	Chr09_38864601_T_C	39.8489	10.6068	73	Chr09_38909400_A_G	Chr09_38923996_G_A	32.5767	8.9747	Eskandari et al. 2013b
9	81	Chr09_39078180_T_C	Chr09_42293052_A_G	37.9255	9.7286	90	Chr09_40976849_A_C	Chr09_42293052_A_G	33.1438	7.1171
9	96	Chr09_42716073_A_G	Chr09_42719024_T_C	28.5603	8.3002
9						106	Chr09_44061979_T_G	Chr09_44197778_C_A	21.8	5.9558	Csanadi et al. 2001
11	25.4979	Chr11_4914209_A_G	Chr11_4953034_C_T	20.0881	5.1						Mao et al. 2013a
13						7	Chr13_14579796_T_G	Chr13_14595274_C_A	19.0527	4.5144
13	14.3287	Chr13_16314773_A_C	Chr13_16377715_A_G	22.9219	4.9043	15	Chr13_16455228_T_C	Chr13_16490388_C_A	21.9517	4.49
13	21.3287	Chr13_17104948_G_A	Chr13_17279378_A_G	21.0088	4.4104	21	Chr13_17062998_C_T	Chr13_17104948_G_A	19.228	4.2946
13						27	Chr13_19745100_C_T	Chr13_20101231_T_C	18.5471	4.8415
13	57.3287	Chr13_28545300_T_G	Chr13_28633132_C_T	18.6931	4.3834
13	64.3287	Chr13_31943133_T_C	Chr13_35971086_T_C	18.1094	4.3591
14	56.5624	Chr14_9861407_G_A	Chr14_10468957_A_G	19.5198	6.4988
14	60.5624	Chr14_33034668_G_T	Chr14_33842310_T_C	18.3538	5.3619	60	Chr14_32105943_C_T	Chr14_32173175_T_C	20.2397	5.9909
15	43.6209	Chr15_8517984_T_C	Chr15_8828127_C_A	25.4758	6.1955	42.0619	Chr15_8461806_G_A	Chr15_8515399_G_T	21.9907	4.8002	Warrington et al. 2015
15	47.6209	Chr15_9626343_C_A	Chr15_9636723_T_C	27.1528	5.533	48.0619	Chr15_9771204_A_G	Chr15_9775191_G_A	25.4753	5.0987
15						55.0619	Chr15_11139595_C_T	Chr15_11190687_A_G	24.8887	5.4114	Asekova et al. 2016A
15	59.6209	Chr15_11303803_C_A	Chr15_12267196_T_C	33.0105	6.3005	63.0619	Chr15_12583426_A_G	Chr15_12595943_C_T	30.009	6.9132
17	105.126	Chr17_39065003_G_A	Chr17_39109339_G_A	22.4243	5.154						Tajuddin et al. 2003A
17						114.05	Chr17_39909715_C_T	Chr17_39916453_G_A	22.3872	4.7693
17						119.05	Chr17_40410264_G_T	Chr17_40423701_C_T	21.0669	4.8969
18						15	Chr18_2133142_A_G	Chr18_2155661_C_T	19.1296	4.9916	Liang et al. 2010
LOD, Logarithm of odd; PVE, phenotypic variation explained.
